# Supplementary material for: Dissecting mutational allosteric effects in alkaline phosphatases associated with different Hypophosphatasia phenotypes: An integrative computational investigation
Source: PLoS Comput Biol. 2022 Mar 23;18(3):e1010009. doi: 10.1371/journal.pcbi.1010009 (PMC8979438; doi:10.1371/journal.pcbi.1010009)
Supplement: S1 Table — (XLSX) [file pcbi.1010009.s009.xlsx]

## Sheet: Sheet1
Protein change	cDNA change	Clinic	Type	Protein domain	conservation	S(i)	MI	RASA	ΔΔG	ΔDC	ΔBC	ΔCC	ΔC	MSF	Effectiveness	Sensitivity	MBS	Stiffness	Source
p.Met1Ile	c.3G>A	Adult	Mild	Homodimer interface	5	0.636514	0.0346374	27.754	0.489601	-0.18341	-0.161998	-0.167788	-0.0528391	0.00631431	0.219355	0.233475	5.65329	0.539886	PMID: 21419245
p.Glu21Lys	c.61G>A	Childhood/Adult	Mild	Unspecified/Other	4	2.03703	0.307481	80.739	0.282021	-0.18341	-0.161998	-0.167788	-0.0528391	0.00825173	0.141491	0.283576	5.52006	0.51138	PMID: 28127875
p.Tyr28Asp	82T>G	Odonto	Mild	N-terminal	3	1.662	0.319218	28.406	2.07628	0.2081	-0.152568	0.318634	-1.0684	0.0068157	0.192446	0.278393	5.53405	0.529439	PMID: 24022022
p.Trp29Arg	85T>C	Childhood	Mild	N-terminal	9	0.15621	0.0886832	0.93012	4.69634	-0.18341	-0.161998	-0.167788	-0.0528391	0.00562638	0.252295	0.243661	5.56417	0.535382	PMID: 28586049
p.Ala40Val		Adult	Mild	N-terminal	5	1.82897	0.361756	4.4617	2.3146	-1.35794	-0.165935	-0.211063	0.759607	0.00426549	0.233637	0.14787	5.69654	0.557292	PMID: 29236161
p.Asn47Ile	c.140C>T	Adult	Mild	Unspecified/Other	5	1.6001	0.315057	37.928	-0.462681	-2.14096	-1.30453	-2.50192	3.86431	0.009427	0.161094	0.203495	5.80581	0.584835	PMID: 28663156
p.Asp60Glu	c.180 T>C	Childhood	Mild	Active site or vicinity	9	0.0456884	0.00877863	1.1773	2.17993	0.59961	-0.0821014	-0.163227	-0.444554	0.0019854	0.947158	0.1056	6.01908	0.564767	PMID: 25731960
p.Met62Ile	186G>C	Childhood	Mild	Active site or vicinity	9	0.450864	0.0902099	0.44823	4.0002	-0.18341	-0.161998	-0.167788	-0.0528391	0.00173693	0.835306	0.0798954	6.02307	0.578068	PMID: 15671102
p.Thr68Met	c.203C>T	Adult	Mild	Homodimer interface	8	0.992129	0.16126	3.4374	-1.48239	0.2081	-0.152032	1.01063	-2.08395	0.00206601	0.396047	0.0677008	5.9043	0.558636	PMID: 26432670
p.Arg71Cys	c.211C>T	Odonto	Mild	Homodimer interface	9	0.0456884	0.0113931	0.30321	4.43571	-0.18341	-0.161998	-0.167788	-0.0528391	0.00310326	0.238168	0.0944279	5.85619	0.547381	PMID: 25731960
p.Arg71Gly	c.211C>G	Childhood	Mild	Homodimer interface	9	0.0456884	0.0113931	0.30321	3.95708	0.991121	0.211297	-0.156162	-0.284966	0.00310326	0.238168	0.0944279	5.85619	0.547381	PMID: 28127875
p.Ile72Thr	c.215T>C	Odonto	Mild	Homodimer interface	8	1.00714	0.209733	0.89642	1.77691	0.2081	-0.0708675	-0.151215	-0.415538	0.00373112	0.205749	0.110754	5.77837	0.539157	LSDB
p.Glu84Val	c.251A>T	Childhood/Odonto	Mild	Homodimer interface	8	0.940967	0.165534	30.324	-0.185855	1.77414	0.284964	-0.146093	-0.274415	0.00353439	0.22365	0.10509	5.83025	0.528568	PMID: 20828673 & LSDB
p.Pro93Ser	c.277C>T	Perinatal benign	Mild	Homodimer interface	8	0.249018	0.0661069	3.7717	2.5265	1.77414	0.284964	-0.146093	-0.274415	0.00223729	0.342242	0.0644748	6.0572	0.546038	PMID: 17409132
p.Val95Met	283G>A	Adult	Mild	Homodimer interface	4	1.75323	0.239447	2.0348	-1.23605	-0.18341	-0.161998	-0.167788	-0.0528391	0.0017428	0.470936	0.0552873	6.10345	0.564458	PMID: 32160374
p.Lys99Asn	c.297G>C	Adult	Mild	Homodimer interface	9	0.464417	0.0626718	0.78011	1.08232	-0.57492	-0.243498	-0.170177	0.23732	0.00200675	0.635948	0.0828428	5.98985	0.554054	LSDB
p.Tyr101Asp	c.301T>G	Odonto	Mild	Homodimer interface	9	0.0456884	0.00944657	2.2506	2.84366	-0.18341	-0.161998	-0.167788	-0.0528391	0.00304859	0.469882	0.126028	5.96731	0.541615	LSDB
p.Asn104Ser	311A>G	Adult	Mild	Homodimer interface	8	0.707053	0.081374	0	-7.45488	-0.18341	-0.161998	-0.167788	-0.0528391	0.00546102	0.231088	0.195294	5.51679	0.521829	PMID: 32025537
p.Pro108Leu	c.323C>T	Odonto	Mild	Active site or vicinity	6	1.03618	0.131641	0	12.2202	-0.57492	-0.16707	-1.12193	1.97828	0.00317763	0.460691	0.131449	6.06383	0.542617	PMID: 12920074
p.Asp109Glu	327C>A	Adult	Mild	Active site or vicinity	9	0.0913153	0.0212405	1.785	3.6979	-0.966431	-1.55368	-0.414506	0.131808	0.00299457	0.571002	0.137326	6.13442	0.544418	LSDB
p.Ala111Thr	331G>A	Odonto/Perinatal	Mild	Active site or vicinity	9	0.229876	0.0478435	0	6.57226	-0.18341	-0.161998	-0.167788	-0.0528391	0.00472098	0.400504	0.223879	5.73471	0.549969	PMID: 9452105 & PMID: 18386808 & PMID: 32160374
p.Ala114Thr	340G>A	Childhood	Mild	Unspecified/Other	8	0.934287	0.159847	0	5.71636	-0.18341	-0.161998	-0.167788	-0.0528391	0.00363236	0.547588	0.190244	5.90132	0.562551	PMID: 28127875
p.Ala114Val	341C>T	Adult	Mild	Unspecified/Other	8	0.934287	0.159847	0	4.95655	-0.966431	-0.781291	-2.39586	-1.0684	0.00363236	0.547588	0.190244	5.90132	0.562551	PMID: 29236161
p.Thr115Ile	344C>T	Odonto	Mild	Unspecified/Other	8	0.487913	0.0933969	0	3.91208	-0.18341	-0.161998	-0.167788	-0.0528391	0.00452388	0.417371	0.224924	5.64494	0.553653	ALPL gene mutations database
p.Ala116Thr	346G>A	Childhood/Odonto/Adult	Mild	Unspecified/Other	9	0.111131	0.018645	0.60901	4.04088	-0.18341	-0.161998	-0.167788	-0.0528391	0.00410135	0.430545	0.19947	5.70589	0.552809	PMID: 28663156 & PMID: 12920074 & LSDB
p.Ala116Ser	346G>T	Adult	Mild	Unspecified/Other	9	0.111131	0.018645	0.60901	2.16411	-0.18341	-0.161998	-0.167788	-0.0528391	0.00410135	0.430545	0.19947	5.70589	0.552809	ALPL gene mutations database
p.Tyr117Cys		Adult	Mild	Unspecified/Other	7	1.30913	0.220134	0	-2.33616	2.55716	4.16971	1.98027	1.30124	0.00334812	0.582542	0.17991	5.87908	0.56835	PMID: 29236161
p.Leu118Met	352C>A	Adult	Mild	Unspecified/Other	6	1.64669	0.306889	0	-1.12475	-0.18341	-0.161998	-0.167788	-0.0528391	0.00403285	0.523805	0.225448	5.82449	0.567808	PMID: 28127875
p.Val121Met	361G>A	Childhood	Mild	Homodimer interface	6	0.644037	0.125095	0.379	1.13781	-0.18341	-0.161998	-0.167788	-0.0528391	0.00486432	0.334234	0.224135	5.58791	0.543165	LSDB
p.Val128Met	382G>A	Adult	Mild	Unspecified/Other	6	1.17545	0.154599	0	1.76781	-0.57492	-0.671243	-0.940996	0.387236	0.0052851	0.355076	0.251358	5.61159	0.549265	PMID: 28127875
p.Ala132Val	395C>T	Adult	Mild	Homodimer interface	5	1.67227	0.276908	1.3199	4.20712	0.2081	-0.124111	-0.1657	-0.0528391	0.00662818	0.213856	0.256438	5.42549	0.524176	PMID: 11834095
p.Arg136Cys		Adult	Mild	Homodimer interface	3	2.01797	0.324733	4.3535	-1.49791	1.77414	0.494825	0.150179	-0.259299	0.00739276	0.195769	0.276353	5.57992	0.543027	PMID: 29236161
p.Arg136His	407G>A	Adult	Mild	Homodimer interface	3	2.01797	0.324733	4.3535	0.830081	-0.18341	-0.161998	-0.167788	-0.0528391	0.00739276	0.195769	0.276353	5.57992	0.543027	PMID: 28127875
p.Arg136Leu	407G>T	Childhood	Mild	Homodimer interface	3	2.01797	0.324733	4.3535	-1.00937	-0.18341	-0.161998	-0.167788	-0.0528391	0.00739276	0.195769	0.276353	5.57992	0.543027	PMID: 24022022
p.Cys139Tyr	416G>A	Childhood	Mild	Disulfide	8	0.138673	0.0528053	8.1556	7.431	-1.35794	-0.262486	-0.752933	0.759607	0.0131129	0.105223	0.438864	5.72589	0.550274	LSDB
p.Gly144Glu	461G>A	Adult	Mild	Unspecified/Other	2	1.95717	0.35292	89.765	3.59994	2.16565	1.0347	0.251857	-1.04993	0.010135	0.13234	0.367821	5.51227	0.551571	LSDB
p.Glu146Lys	436G>A	Adult	Mild	Unspecified/Other	4	2.14353	0.407634	48.539	-0.00113272	-0.966431	-0.221708	-0.185791	-0.197919	0.00712862	0.226505	0.305414	5.47851	0.551117	PMID: 28127875
p.Thr148Ile		Adult	Mild	Unspecified/Other	1	2.50647	0.412481	32.101	-1.35415	-1.35794	-0.35348	-0.553948	-0.488078	0.00515777	0.404758	0.281739	5.6994	0.555567	PMID: 29236161
p.Arg152Cys	454C>T	Odonto	Mild	Unspecified/Other	4	2.26532	0.390076	18.217	0.865206	-1.35794	-2.17973	-0.421734	0.68311	0.00563048	0.415016	0.32036	5.69435	0.57143	PMID: 22014174
p.Trp153Arg	457T>C	Prenatal benign	Mild	Unspecified/Other	5	1.6399	0.324294	18.362	0.796752	-0.57492	-0.222444	-0.171478	0.0922405	0.0061309	0.343303	0.324339	5.51265	0.56908	PMID: 21713987
p.Asp156Tyr	466G>T	Adult	Mild	Unspecified/Other	3	2.18902	0.337844	86.254	-0.95064	0.991121	0.967916	1.85678	-0.459062	0.00666602	0.327559	0.355499	5.51063	0.571164	PMID: 29236161
p.Gly162Ser	484G>A	Adult	Mild	Unspecified/Other	9	0	0	0	1.18376	2.94867	2.24356	3.99961	0.624199	0.00665203	0.335075	0.320933	5.65336	0.572283	PMID: 26896157
p.Thr165Ile	494C>T	Adult	Mild	Unspecified/Other	9	0.504704	0.0763168	0	4.12589	0.59961	1.23995	3.17471	0.962718	0.00461573	0.50402	0.231274	5.88081	0.567827	LSDB
p.Thr166Ile	497C>T	Adult	Mild	Unspecified/Other	9	0.275139	0.0503053	7.1427	-1.23681	1.77414	2.0075	3.93472	0.527479	0.00532393	0.410435	0.237171	5.88532	0.56676	PMID: 28127875
p.His171Arg	512A>G	Adult	Mild	Active site or vicinity	9	0.268938	0.0513931	5.7137	-1.13366	-1.35794	-0.323545	-0.183394	-0.313982	0.00538406	0.451938	0.266956	5.90156	0.562289	PMID: 28127875
p.Thr173Ile	518C>T	Childhood	Mild	Active site or vicinity	9	0.678303	0.0933969	0	2.29649	-0.18341	-0.161998	-0.167788	-0.0528391	0.00344502	0.719905	0.201764	6.17478	0.563364	LSDB
p.Ala176Thr	535G>A	Adult	Mild	Unspecified/Other	8	1.17663	0.173931	1.1468	3.67702	-0.18341	-0.161998	-0.167788	-0.0528391	0.00469369	0.457877	0.250735	5.71176	0.563007	PMID: 29236161
p.Ala177Thr	529G>A	Adult	Mild	Unspecified/Other	5	1.87487	0.298779	0.85882	1.9724	-0.966431	-0.422682	-0.300265	-0.575126	0.00458366	0.526287	0.269268	5.83907	0.571367	PMID: 9452105
p.His180Asn	538C>A	Adult	Mild	Unspecified/Other	8	1.06526	0.190019	16.878	0.703351	0.2081	-0.107692	-0.00242618	-1.0684	0.00671108	0.282031	0.310562	5.67158	0.55808	PMID: 29236161
p.Ser181Leu	542C>T	Adult	Mild	Unspecified/Other	4	1.47621	0.172061	1.585	-0.492723	1.38263	-0.0368114	-0.135084	0.0487166	0.00772442	0.221832	0.321019	5.61803	0.553732	PMID: 28127875
p.Arg184Gln		Adult	Mild	Homodimer interface	9	0	0	23.891	-0.157847	-0.966431	-0.195015	-0.175385	0.150272	0.00585647	0.332144	0.267758	5.82733	0.557926	PMID: 29236161
p.Arg184Trp	550C>T	Odonto/Adult/Perinatal benign	Mild	Homodimer interface	9	0	0	23.891	4.30712	-0.18341	-0.161998	-0.167788	-0.0528391	0.00585647	0.332144	0.267758	5.82733	0.557926	PMID: 25731960 & PMID: 29236161 & PMID: 26432670
p.Asp189Asn	565G>A	Adult	Mild	Unspecified/Other	8	0.778617	0.165992	1.8886	-2.38033	-0.57492	-0.267815	-0.189367	0.304145	0.013419	0.132709	0.437952	5.66745	0.565282	LSDB
p.Glu191Lys		Adult	Mild	Unspecified/Other	2	2.03202	0.342099	36.085	1.89974	0.2081	-0.0527483	-0.163183	-0.329809	0.0132082	0.130346	0.438268	5.60237	0.573327	PMID: 29236161
p.Pro193Ala	577C>G	Adult	Mild	Unspecified/Other	4	1.62805	0.290363	36.635	2.41818	-0.18341	-0.161998	-0.167788	-0.0528391	0.0168105	0.0829105	0.528963	5.42575	0.592686	PMID: 11855933
p.Gly200Asp	599G>A	Adult	Mild	Unspecified/Other	2	1.49737	0.302424	40.769	4.23341	0.991121	0.527107	-0.14099	-0.891663	0.018052	0.0711504	0.557284	5.48813	0.575312	PMID: 26432670
p.Cys201Arg	601T>C	Adult	Mild	Disulfide	7	0.84826	0.179676	10.607	4.7847	-0.18341	-0.161998	-0.167788	-0.0528391	0.012993	0.114937	0.451551	5.85255	0.566442	LSDB
p.His210Arg	629A>G	Childhood	Mild	Unspecified/Other	5	2.09688	0.345534	41.109	-0.0106784	-0.57492	-0.0707128	-0.177415	0.0181789	0.00802113	0.292378	0.377129	5.67413	0.565199	PMID: 25731960
p.Ile215Val		Adult	Mild	Unspecified/Other	6	1.48241	0.239618	1.2501	-1.761	0.2081	-0.0800771	-0.153918	-0.778237	0.00700322	0.33347	0.34639	5.75909	0.570342	PMID: 29236161
p.Met219Val	655A>G	Odonto	Mild	Unspecified/Other	6	1.00423	0.119084	0	2.25441	0.59961	-0.161915	1.3988	-1.0684	0.00722814	0.311128	0.315196	5.60488	0.569269	PMID: 24022022
p.Arg223Gln	668G>A	Adult	Mild	Calcium site	7	1.13231	0.234809	0.071499	0.892644	-0.57492	-0.441511	-0.484165	-0.086691	0.0122236	0.157838	0.360692	6.01351	0.567899	PMID: 29236161
p.Glu235Gly	704A>G	Adult	Mild	Calcium site	6	1.39311	0.288683	31.215	0.528228	-0.18341	-0.161998	-0.167788	-0.0528391	0.0230399	0.0624216	0.407171	6.60492	0.59564	PMID: 11438998
p.Asp239Tyr	715G>T	Childhood	Mild	Calcium site	1	2.10799	0.229427	29.226	1.13341	-0.57492	-0.207302	-0.452804	-0.0528391	0.038208	0.0303593	0.458837	5.75347	0.642124	PMID: 26896157
p.Gly249Val	746G>T	Odonto/Perinatal benign	Mild	Calcium site	4	1.23185	0.215172	56.951	5.12537	-0.18341	-0.161998	-0.167788	-0.0528391	0.0203252	0.0788077	0.45546	5.36732	0.566423	PMID: 28663156
p.Lys264Arg		Adult	Mild	Calcium site	1	2.47253	0.329179	71.327	0.349352	1.77414	0.277916	1.30894	1.68812	0.0339867	0.033026	0.537063	5.39927	0.575838	PMID: 29236161
p.Arg272His	815G>A	Perinatal benign/Adult	Mild	Calcium site	3	1.90417	0.320076	33.798	0.898663	-0.18341	-0.161998	-0.167788	-0.0528391	0.0106801	0.178896	0.379804	5.30121	0.572723	PMID: 28663156 & PMID: 29236161
p.Glu291Lys	871G>A	Adult	Mild	Calcium site	5	1.84038	0.312309	9.9239	-3.02167	2.16565	1.04599	2.89863	-0.729877	0.0113918	0.166728	0.338619	5.78009	0.589127	PMID: 28127875
p.Met295Val	883A>G	Childhood	Mild	Calcium site	7	0.866002	0.121947	3.5409	1.41216	-0.18341	-0.161998	-0.167788	-0.0528391	0.00699142	0.294726	0.275634	5.59966	0.571804	HGMD
p.Tyr297Asp	889T>G	Childhood	Mild	Calcium site	7	0.577603	0.0820611	11.629	2.27412	-0.57492	-0.345876	-0.170936	0.0825685	0.00480262	0.340065	0.189999	5.96306	0.557587	PMID: 15694177
p.Phe328Leu	982T>C	Childhood	Mild	Unspecified/Other	6	1.32399	0.199084	0.19728	0.921695	-0.18341	-0.161998	-0.167788	-0.0528391	0.0059211	0.367	0.301539	5.57557	0.574749	PMID: 10397525
p.Arg335Thr	1004G>C	Adult	Mild	Active site or vicinity	7	0.898513	0.180344	19.912	-0.106813	0.2081	-0.161998	-0.161073	4.00939	0.00301348	0.567532	0.134375	6.13825	0.559448	LSDB
p.Asp337Gly	1010A>G	Childhood	Mild	Active site or vicinity	9	0	0	4.6664	0.0627107	-0.18341	-0.161998	-0.167788	-0.0528391	0.00209057	0.710246	0.097076	6.0002	0.553163	PMID: 25731960
p.Gly339Arg	1015G>A	Odonto	Mild	Active site or vicinity	8	0.800304	0.0945802	0	28.4267	-0.18341	-0.161998	-0.167788	-0.0528391	0.00311669	0.387088	0.124362	5.79876	0.552248	PMID: 25731960
p.Thr366Asn		Adult	Mild	Unspecified/Other	7	0.940915	0.142538	14.881	0.990735	-1.35794	-0.321657	-0.506943	-1.27151	0.00656235	0.280969	0.278117	5.60403	0.56123	PMID: 29236161
p.Val374Met	1120G>A	Adult	Mild	Unspecified/Other	7	1.12558	0.14374	0	0.315056	-0.18341	-0.161998	-0.167788	-0.0528391	0.00302385	0.565572	0.138643	5.99711	0.571029	PMID: 31793067
p.Asp378Val	1133A>T	Childhood/Odonto	Mild	Active site or vicinity	9	0	0	0	-0.595512	-0.18341	-0.161998	-0.167788	-0.0528391	0.00195712	0.957159	0.103315	6.16346	0.575764	PMID: 19335222 & PMID: 25731960
p.Val382Ile	1144G>A	Childhood	Mild	Homodimer interface	7	1.43338	0.222767	0.84532	1.52615	-0.966431	-0.658684	-0.685127	-0.255951	0.00245163	0.505681	0.101763	5.93793	0.557626	PMID: 9452105
p.Tyr388His		Adult/Childhood	Mild	Crown domain	8	0.550603	0.133092	8.5131	1.29136	-0.18341	-0.161998	-0.167788	-0.0528391	0.00400923	0.307794	0.148528	5.93081	0.544493	PMID: 29724887
p.Arg391Cys	1171C>T	Adult	Mild	Crown domain	9	0.0804848	0.0159733	0	2.788	-0.18341	-0.161998	-0.167788	-0.0528391	0.00499855	0.221956	0.168226	5.63366	0.52754	PMID: 28436937
p.Arg391His	1172G>A	Childhood	Mild	Crown domain	9	0.0804848	0.0159733	0	2.47269	-0.18341	-0.161998	-0.167788	-0.0528391	0.00499855	0.221956	0.168226	5.63366	0.52754	PMID: 25731960
p.Ile395Val	1183A>G	Prenatal benign/Childhood	Mild	Crown domain	9	0.219046	0.0393511	2.6002	0.203625	0.59961	0.654282	0.608838	-1.0684	0.00384341	0.245092	0.128312	5.87581	0.543728	PMID: 21713987 & PMID: 31641588
p.Gly397Asp	1190G>A	Odonto	Mild	Crown domain	8	0.43844	0.0883015	0	2.07277	-0.18341	-0.161998	-0.167788	-0.0528391	0.00564217	0.177635	0.19142	5.62019	0.544465	PMID: 25731960
p.Ala399Ser	1195G>T	Adult	Mild	Crown domain	6	1.8121	0.322214	3.3901	0.36706	-0.57492	-0.167977	-0.310274	-1.0684	0.00474828	0.22771	0.167613	5.81865	0.55199	PMID: 11438998
p.Asp406Gly	1217A>G	Odonto	Mild	Crown domain	7	0.935859	0.170057	19.377	4.11562	2.16565	0.441082	0.486398	1.68812	0.0100907	0.100906	0.336931	5.43471	0.562894	PMID: 10679946
p.Leu414Met	1240C>A	Odonto	Mild	Crown domain	5	1.72703	0.321947	2.0027	-0.299184	0.59961	0.00813296	1.04704	0.962718	0.00403111	0.282341	0.153297	5.67063	0.555236	PMID: 12920074
p.Asn417Ser	1250A>G	Odonto/Adult	Mild	Crown domain	8	0.800287	0.161908	1.1898	2.34142	0.2081	-0.157033	-0.154037	1.97828	0.00412847	0.283554	0.160002	5.65143	0.553206	PMID: 25731960 & PMID: 28436937
p.Gly420Ala	1259G>C	Odonto	Mild	Crown domain	6	1.00281	0.213206	0.84716	3.08731	-0.18341	-0.161998	-0.167788	-0.0528391	0.0053479	0.208704	0.19818	5.4782	0.551946	PMID: 25731960
p.Lys422Arg	1265A>G	Adult	Mild	Crown domain	1	2.70239	0.477309	48.878	-0.99175	0.2081	-0.160622	0.463343	1.97828	0.0092532	0.110543	0.310924	5.48866	0.560082	LSDB
p.Val424Ala	1271T>C	Adult	Mild	Crown domain	1	2.62913	0.43124	64.388	0.447162	-0.18341	-0.161998	-0.167788	-0.0528391	0.0191803	0.0466837	0.570107	5.48482	0.568339	PMID: 22300680
p.Val424Met	1270G>A	Adult	Mild	Crown domain	1	2.62913	0.43124	64.388	0.281125	0.59961	-0.0961892	1.1128	0.280844	0.0191803	0.0466837	0.570107	5.48482	0.568339	PMID: 23791648
p.Gly426Ser	1276G>A	Adult	Mild	Crown domain	1	2.11027	0.361107	45.419	3.89581	-0.966431	-0.274887	-1.46775	-2.08395	0.0183648	0.0498525	0.555256	5.41257	0.570131	PMID: 29236161
p.Gly426Asp	1277G>A	Childhood	Mild	Crown domain	1	2.11027	0.361107	45.419	3.95168	-0.18341	-0.161998	-0.167788	-0.0528391	0.0183648	0.0498525	0.555256	5.41257	0.570131	PMID: 11855933
p.Arg428Gln	1283G>A	Prenatal benign	Mild	Crown domain	9	0.249018	0.0665458	3.6992	6.0268	-0.18341	-0.161998	-0.167788	-0.0528391	0.0112856	0.0874978	0.366066	5.42787	0.56135	LSDB
p.Glu429Lys	1285G>A	Odonto	Mild	Crown domain	1	2.51449	0.451794	13.966	-0.156989	0.59961	0.427688	1.27532	2.99383	0.011833	0.0822623	0.379426	5.45998	0.561597	PMID: 23791648
p.Val431Ala	1292T>C	Odonto	Mild	Crown domain	4	1.7551	0.320401	4.6124	1.99221	0.59961	-0.129394	-0.156576	-2.50468	0.00817442	0.121577	0.272427	5.5032	0.556043	PMID: 26432670
p.Tyr436His	1306T>C	Childhood	Mild	Crown domain	5	1.98823	0.417996	0.61597	-1.58479	0.2081	-0.119915	0.176843	-1.0684	0.00572054	0.17235	0.195362	5.52749	0.546434	PMID: 1409720
p.Ala443Thr	1327G>A	Adult	Mild	Crown domain	8	1.57483	0.325458	0.30315	4.52692	-1.74945	-1.43651	-1.20689	1.94442	0.00470723	0.232097	0.173474	5.58755	0.551297	LSDB
p.Ala443Val	1328C>T	Odonto	Mild	Crown domain	8	1.57483	0.325458	0.30315	5.09907	-0.57492	-0.175716	-1.1356	-2.08395	0.00470723	0.232097	0.173474	5.58755	0.551297	PMID: 26432670
p.Ser445Pro	1333T>C	Adult	Mild	Crown domain	7	0.986093	0.140553	2.3686	3.55157	-0.18341	-0.161998	-0.167788	-0.0528391	0.00482881	0.234753	0.181605	5.48702	0.556097	PMID: 29236161
p.Arg450His	1349G>A	Odonto	Mild	Crown domain	1	2.18199	0.337156	71.276	0.538549	-2.14096	-0.360538	-1.42212	-2.01141	0.0054125	0.211339	0.204497	5.52129	0.548088	PMID: 10679946
p.Glu452Lys	1354G>A	Adult	Mild	Active site or vicinity	8	0.778312	0.149866	1.2543	2.70364	1.77414	7.61769	2.46052	1.1078	0.00348801	0.349684	0.140683	5.7037	0.544706	PMID: 25731960 & PMID: 29236161
p.Val459Ala	1376T>C	Adult	Mild	Unspecified/Other	9	0.189209	0.0335878	0	1.49805	0.2081	-0.0950377	-0.164886	-0.0897684	0.00127348	1.00052	0.056319	6.0052	0.595656	LSDB
p.Val461Ile	1381G>A	Prenatal benign	Mild	Unspecified/Other	6	1.01651	0.118321	0	1.91873	-1.74945	-1.34693	-1.78875	-1.27151	0.00165348	0.735406	0.0684393	5.9603	0.580549	PMID: 26432670
p.Ala468Val	1403C>T	Odonto	Mild	Unspecified/Other	7	0.861013	0.117328	0.45291	10.3805	3.73169	1.23552	2.12011	0.778071	0.00402546	0.374121	0.142433	5.84015	0.567216	PMID: 29236161
p.Gly473Ser	1417G>A	Odonto	Mild	Homodimer interface	7	0.361529	0.0863359	1.9554	3.70066	0.59961	-0.00409673	0.0960074	-0.0528391	0.00178897	0.359158	0.052356	6.03502	0.555923	PMID: 28127875
p.Glu476Ala		Adult	Mild	Unspecified/Other	9	0.4199	0.0773855	5.683	2.314	-0.18341	-0.161998	-0.167788	-0.0528391	0.00298446	0.469531	0.129474	5.95445	0.545965	PMID: 29236161
p.Glu476Lys	1426G>A	Adult	Mild	Unspecified/Other	9	0.4199	0.0773855	5.683	3.40775	-0.18341	-0.161998	-0.167788	-0.0528391	0.00298446	0.469531	0.129474	5.95445	0.545965	PMID: 25731960
p.Asn478Ile	1433A>T	Childhood	Mild	Homodimer interface	6	1.15905	0.13874	0.64919	-3.33184	-0.966431	-0.714399	-1.91771	-1.0684	0.00377036	0.435869	0.18102	5.69773	0.552985	PMID: 10679946
p.Ile490Phe		Adult	Mild	Unspecified/Other	5	1.38275	0.248607	1.862	4.85201	-0.18341	-0.161998	-0.167788	-0.0528391	0.00683752	0.281597	0.322011	5.38256	0.563881	PMID: 29236161
p.Gly491Arg		Adult	Mild	Unspecified/Other	5	1.38907	0.307061	44.917	8.40626	-0.57492	-0.242825	-0.170417	0.217976	0.00667481	0.290626	0.324981	5.47701	0.562919	PMID: 29236161
p.Cys497Ser	1489T>A	Adult	Mild	Disulfide	6	0.894214	0.206947	3.2141	0.51305	-0.18341	-0.161998	-0.167788	-0.0528391	0.009455	0.181944	0.332515	5.34611	0.560048	LSDB
p.Tyr28Cys	83A>G	Infantile	Severe	N-terminal	3	1.662	0.319218	28.406	2.03046	-0.128567	0.054542	0.0271008	-0.0805682	0.0068157	0.192446	0.278393	5.53405	0.529439	PMID: 11438998
p.Ala33Val	98C>T	Perinatal/Infantile/Childhood	Severe	N-terminal	6	0.85242	0.16708	4.5337	4.72497	-0.128567	0.054542	0.0271008	-0.0805682	0.00477529	0.287378	0.209425	5.60021	0.542529	PMID: 22397652
p.Thr36Pro	106A>C	Perinatal	Severe	N-terminal	3	2.20356	0.414504	23.096	3.02137	0.822832	0.116663	0.0325018	-0.0669688	0.00441287	0.262236	0.174316	5.6902	0.540886	LSDB
p.Leu37Pro	110T>C	Perinatal	Severe	N-terminal	6	0.939941	0.185935	3.5744	7.32181	-1.07997	-0.0446648	0.0198531	0.44981	0.00497765	0.238317	0.197156	5.61138	0.550103	LSDB
p.Asn47Ile	140C>T	Perinatal lethal	Severe	Unspecified/Other	5	1.6001	0.315057	37.928	-0.45109	-1.55567	-1.30429	-1.83608	0.419211	0.009427	0.161094	0.203495	5.80581	0.584835	PMID: 28663156
p.Ala51Ser	151G>T	Infantile	Severe	Unspecified/Other	9	0.13777	0.0398282	0.85509	0.985804	0.347132	0.0633476	0.0928472	-0.0805682	0.00849078	0.206145	0.267833	5.5477	0.563642	PMID: 11855933
p.Ala51Val	152C>T	Infantile	Severe	Unspecified/Other	9	0.13777	0.0398282	0.85509	2.1939	-0.604267	-0.00127409	-0.907867	-1.50851	0.00849078	0.206145	0.267833	5.5477	0.563642	PMID: 11438998
p.Met62Val	184A>G	Infantile	Severe	Active site or vicinity	9	0.450864	0.0902099	0.44823	2.87015	0.347132	0.0683782	1.42036	-1.50851	0.00173693	0.835306	0.0798954	6.02307	0.578068	PMID: 12815606
p.Met62Leu	184A>T	Infantile	Severe	Active site or vicinity	9	0.450864	0.0902099	0.44823	0.0421522	-0.128567	0.054542	0.0271008	-0.0805682	0.00173693	0.835306	0.0798954	6.02307	0.578068	PMID: 10094560
p.Gly63Arg	187G>C	Infantile	Severe	Unspecified/Other	8	0.753609	0.105019	2.6583	11.1205	-1.55567	-0.833241	-3.19972	-1.7941	0.00129464	1.04784	0.0594434	6.03238	0.5887	PMID: 12815606
p.Gly63Val	188G>T	Infantile	Severe	Unspecified/Other	8	0.753609	0.105019	2.6583	9.19329	1.29853	0.191744	0.162563	-0.264161	0.00129464	1.04784	0.0594434	6.03238	0.5887	HGMD
p.Ser65Tyr	194C>A	Perinatal	Severe	Homodimer interface	6	1.5879	0.250172	13.985	0.589109	0.822832	0.294633	0.037409	-0.148565	0.00145011	0.748332	0.0578723	6.04802	0.574843	LSDB
p.Arg71Ser	211C>A	Infantile	Severe	Homodimer interface	9	0.0456884	0.0113931	0.30321	0.913974	1.29853	0.572815	0.0408467	-0.243761	0.00310326	0.238168	0.0944279	5.85619	0.547381	PMID: 11760847
p.Ile72Val	216A>G	Infantile	Severe	Homodimer interface	8	1.00714	0.209733	0.89642	1.01862	-1.07997	0.0152418	-0.439044	1.34737	0.00373112	0.205749	0.110754	5.77837	0.539157	LSDB
p.Gly75Ser	223G>A	Infantile	Severe	Unspecified/Other	8	0.309657	0.0925	0	6.26255	-0.128567	0.054542	0.0271008	-0.0805682	0.00479517	0.147392	0.13586	5.56648	0.529265	PMID: 9781036
p.Thr100Met	299C>T	Infantile	Severe	Unspecified/Other	9	0.0913153	0.0241794	1.0849	1.22296	1.29853	0.293363	0.878347	-1.10053	0.00242101	0.640704	0.109203	6.08583	0.557521	HGMD
p.Gln106His	318G>C	Infantile	Severe	Homodimer interface	9	0.62587	0.153092	0.91792	5.49986	0.347132	0.528726	0.0376413	-0.28456	0.00348612	0.334053	0.12522	5.90021	0.538997	LSDB
p.Ala123Asp	368C>A	Perinatal	Severe	Unspecified/Other	7	1.45103	0.223721	0	10.9814	-0.604267	0.0279103	-1.54557	-1.50851	0.00553504	0.276976	0.230692	5.51255	0.531872	PMID: 17253930
p.Gly129Arg	385G>A	Perinatal	Severe	Unspecified/Other	7	0.591276	0.0929962	0.032406	18.6832	-0.604267	0.0501091	0.0244123	-0.0567692	0.00548942	0.332459	0.25982	5.52516	0.553262	PMID: 9781036
p.Thr134Asn	401C>A	lethal	Severe	Unspecified/Other	6	1.40977	0.252576	0.12841	1.17765	0.822832	0.139664	0.0327966	0.347814	0.00834172	0.172602	0.313043	5.43574	0.524509	PMID: 10679946
p.Thr141Ile	422C>T	Infantile	Severe	Unspecified/Other	6	2.00196	0.368798	23.898	2.65099	0.822832	0.16357	0.0422969	0.0214276	0.0103515	0.131534	0.365628	5.45499	0.532515	PMID: 32160374
p.Gly162Val	485G>T	Infantile	Severe	Unspecified/Other	9	0	0	0	6.60522	-0.604267	-0.00419155	0.0242182	-0.294759	0.00665203	0.335075	0.320933	5.65336	0.572283	PMID: 10094560
p.Asn170Asp	508A>G	Perinatal lethal	Severe	Unspecified/Other	9	0.675248	0.147366	0.54432	0.114903	0.347132	0.448635	0.038402	-0.342357	0.00668793	0.351347	0.305758	5.94018	0.562609	PMID: 9781036
p.Ala179Thr	535G>A	Perinatal lethal	Severe	Unspecified/Other	8	0.381858	0.0704389	0.89565	-0.65763	-1.55567	-0.508412	-0.280132	1.81655	0.00590991	0.373666	0.302509	5.84143	0.562583	PMID: 3174660
p.Ser181Leu	542C>T	Infantile	Severe	Unspecified/Other	4	1.47621	0.172061	1.585	-0.435804	0.347132	0.850242	1.20336	1.34737	0.00772442	0.221832	0.321019	5.61803	0.553732	HGMD
p.Asp183His	547G>C	Infantile	Severe	Unspecified/Other	4	1.90088	0.271584	7.1204	4.79932	0.347132	0.106796	0.0299841	-0.201727	0.00796323	0.211966	0.316495	5.7545	0.556092	ALPL gene mutations database
p.Ser188Pro	562T>C	Perinatal	Severe	Unspecified/Other	5	1.97915	0.337176	0.63651	3.31697	-0.604267	0.0309292	0.0247525	-0.0805682	0.012401	0.152234	0.399832	5.70319	0.564339	PMID: 30083035
p.Cys201Tyr		lethal	Severe	Disulfide	7	0.84826	0.179676	10.607	13.8392	0.822832	0.0792807	0.483932	-0.794539	0.012993	0.114937	0.451551	5.85255	0.566442	PMID: 10679946
p.Gln207Pro	620A>C	Perinatal	Severe	Unspecified/Other	9	0	0	1.1858	3.43272	2.72563	0.661551	0.264797	-1.20994	0.00781561	0.285573	0.363088	5.64417	0.566207	PMID: 1409720
p.Leu208Phe	622C>T	Perinatal	Severe	Unspecified/Other	8	0.277113	0.0419466	0	8.06884	-1.55567	-0.160967	-2.90685	-0.508951	0.00712241	0.338852	0.34848	5.76164	0.564911	LSDB
p.Ile212Phe	634A>T	Perinatal	Severe	Unspecified/Other	2	2.45247	0.456832	1.4027	6.65684	0.347132	0.101107	0.102796	-0.223362	0.00611893	0.404635	0.33962	5.74994	0.566142	PMID: 12230456
p.Gly220Ala	659G>C	Perinatal lethal	Severe	Unspecified/Other	9	0.12605	0.027271	0	6.61908	-0.128567	0.054542	0.0271008	-0.0805682	0.00676801	0.335112	0.290558	5.65399	0.567081	PMID: 28663156
p.Gly220Arg	658G>A	Perinatal	Severe	Unspecified/Other	9	0.12605	0.027271	0	32.6572	-0.604267	-0.176823	-2.83165	-0.0805682	0.00676801	0.335112	0.290558	5.65399	0.567081	LSDB
p.Gly221Arg	661G>C	Perinatal	Severe	Unspecified/Other	9	0.0913153	0.0239886	0	25.4973	0.347132	1.43463	0.86329	1.34737	0.00805054	0.271693	0.312712	5.56279	0.573656	PMID: 32160374
p.Gly221Val	662G>T	Perinatal	Severe	Unspecified/Other	9	0.0913153	0.0239886	0	17.3853	-0.604267	-0.0201496	-0.01597	-0.223362	0.00805054	0.271693	0.312712	5.56279	0.573656	ALPL gene mutations database
p.Arg223Gln	668G>A	Perinatal	Severe	Calcium site	7	1.13231	0.234809	0.071499	4.11642	0.347132	0.149364	0.729239	-1.50851	0.0122236	0.157838	0.360692	6.01351	0.567899	PMID: 11855933
p.Arg223Trp	667C>T	Perinatal	Severe	Calcium site	7	1.13231	0.234809	0.071499	11.9615	0.822832	0.273768	0.338989	-0.0805682	0.0122236	0.157838	0.360692	6.01351	0.567899	PMID: 9781036
p.Gly249Val	746G>T	Perinatal	Severe	Calcium site	4	1.23185	0.215172	56.951	5.12472	-0.128567	0.054542	0.0271008	-0.0805682	0.0203252	0.0788077	0.45546	5.36732	0.566423	LSDB
p.Arg272His	815G>A	Infantile	Severe	Calcium site	3	1.90417	0.320076	33.798	-0.202397	-0.128567	0.054542	0.0271008	-0.0805682	0.0106801	0.178896	0.379804	5.30121	0.572723	PMID: 15694177
p.Arg272Leu		Perinatal lethal	Severe	Calcium site	3	1.90417	0.320076	33.798	-1.47607	-0.128567	0.054542	0.0271008	-0.0805682	0.0106801	0.178896	0.379804	5.30121	0.572723	PMID: 18925618
p.Leu289Phe	865C>T	Infantile	Severe	Calcium site	8	0.611636	0.104866	0	1.87543	2.24993	1.21977	2.13998	1.14338	0.00925739	0.232984	0.344581	5.60249	0.564825	PMID: 9747027
p.Pro292Thr	874C>A	Infantile	Severe	Calcium site	3	1.93615	0.345668	6.8663	3.84074	-1.55567	-1.3563	-1.06752	0.500808	0.0146262	0.119275	0.363335	6.45194	0.59885	PMID: 15694177
p.Asp294Ala	881A>C	Infantile	Severe	Calcium site	8	0.951728	0.210248	21.033	1.46911	2.24993	0.665307	1.77305	1.14338	0.00697323	0.311456	0.27608	5.62601	0.576858	PMID: 11855933
p.Asp294Tyr	880G>T	Infantile	Severe	Calcium site	8	0.951728	0.210248	21.033	4.06012	-0.604267	0.054542	-1.73927	-2.93645	0.00697323	0.311456	0.27608	5.62601	0.576858	PMID: 11438998
p.Tyr297His	889T>C	Perinatal	Severe	Calcium site	7	0.577603	0.0820611	11.629	1.07398	0.347132	0.0942047	0.169529	1.34737	0.00480262	0.340065	0.189999	5.96306	0.557587	HGMD
p.Leu299Pro	896T>C	Perinatal/Infantile	Severe	Calcium site	3	2.04222	0.349408	30.244	-0.352612	1.29853	0.344683	1.51121	1.63296	0.00624806	0.202022	0.214964	5.85046	0.54942	PMID: 11855933 & LSDB
p.Pro307Ser	919C>T	Infantile	Severe	Calcium site	9	0.0456884	0.0113931	0.12401	3.27481	-0.128567	0.054542	0.0271008	-0.0805682	0.00878464	0.221079	0.335052	5.4301	0.573681	ALPL gene mutations database
p.Gly326Val	977G>T	Perinatal	Severe	Unspecified/Other	9	0.0456884	0.0124046	1.8906	19.0805	-0.604267	-0.0994024	-0.356709	-0.0805682	0.00740777	0.27372	0.33777	5.42665	0.576457	LSDB
p.Gly326Arg	976G>C	Perinatal	Severe	Unspecified/Other	9	0.0456884	0.0124046	1.8906	25.5485	-0.128567	0.054542	0.0271008	-0.0805682	0.00740777	0.27372	0.33777	5.42665	0.576457	PMID: 11999978
p.Phe327Cys	980T>G	Perinatal	Severe	Unspecified/Other	5	0.687154	0.0594847	0.80202	2.45626	-1.07997	0.0404843	-0.543856	0.633402	0.00710233	0.290589	0.335742	5.44528	0.57309	HGMD
p.Phe327Leu	979T>C	Infantile/Odonto	Severe	Unspecified/Other	5	0.687154	0.0594847	0.80202	5.27856	0.347132	0.0614343	0.0289747	-0.0805682	0.00710233	0.290589	0.335742	5.44528	0.57309	PMID: 8954059 & PMID: 31760938 & PMID: 31707452
p.Gly334Asp	1001G>A	Perinatal lethal	Severe	Active site or vicinity	8	0.373351	0.0541412	0.64974	18.1843	-0.128567	0.054542	0.0271008	-0.0805682	0.00299843	0.727463	0.154192	6.36439	0.56449	PMID: 8406453
p.Ala348Thr	1042G>A	Infantile	Severe	Unspecified/Other	9	0.491703	0.0796565	0	4.64452	-0.604267	-0.290848	0.00549709	0.293416	0.00274692	0.44814	0.110772	5.83726	0.55868	PMID: 10679946
p.Glu354Asp	1062G>C	Perinatal	Severe	Unspecified/Other	7	1.23338	0.194122	3.485	2.04012	1.77423	0.42107	1.90073	-2.65086	0.00392448	0.349198	0.156363	5.83443	0.556991	PMID: 12230456
p.Met355Thr	1064T>C	Infantile	Severe	Unspecified/Other	4	1.06146	0.136641	0.064722	2.76784	-0.128567	0.054542	0.0271008	-0.0805682	0.00331029	0.503189	0.150284	5.90894	0.567633	PMID: 28127875
p.Met355Ile	1064T>C	Perinatal	Severe	Unspecified/Other	4	1.06146	0.136641	0.064722	5.65666	-2.03137	-6.70087	-1.35189	0.256945	0.00331029	0.503189	0.150284	5.90894	0.567633	ALPL gene mutations database
p.Ile359Met	1065G>A	Perinatal	Severe	Unspecified/Other	7	0.731912	0.0753053	0.70807	2.0432	-0.604267	-0.200749	0.0233796	0.0146279	0.00388715	0.434496	0.178967	5.84983	0.563136	ALPL gene mutations database
p.Thr371Ile	1077C>G	Infantile	Severe	Unspecified/Other	9	0.139061	0.0252481	1.0545	3.25736	-0.604267	-0.0240141	-0.264206	0.00102844	0.00687922	0.26416	0.251324	5.62073	0.565145	PMID: 22397652
p.Ala377Val	1130C>T	Perinatal	Severe	Active site or vicinity	9	0.419989	0.0605344	0	6.12212	-0.128567	0.054542	0.0271008	-0.0805682	0.0016896	1.09037	0.090524	6.12563	0.590741	HGMD
p.Asp378His	1132G>C	Childhood	Severe	Active site or vicinity	9	0	0	0	18.793	-2.03137	-3.0471	-0.127365	0.220712	0.00195712	0.957159	0.103315	6.16346	0.575764	PMID: 25731960
p.His381Arg	1112C>T	Infantile	Severe	Active site or vicinity	9	0	0	2.9709	9.20661	0.822832	1.18784	0.945314	-0.794539	0.00198423	0.676975	0.0877528	5.93111	0.559586	PMID: 17395561
p.Arg391His	1172G>A	Infantile	Severe	Crown domain	9	0.0804848	0.0159733	0	2.36781	-2.50707	-0.564155	-0.116005	0.880047	0.00499855	0.221956	0.168226	5.63366	0.52754	PMID: 11760847
p.Pro400Leu	1199C>T	Infantile	Severe	Crown domain	2	2.1784	0.407939	10.844	2.69746	-0.128567	0.054542	0.0271008	-0.0805682	0.00514435	0.217138	0.180784	5.96151	0.546055	PMID: 17253930
p.Tyr415Asp	1243T>G	Perinatal lethal	Severe	Crown domain	9	0.111131	0.0209733	0.39159	7.6963	-0.128567	0.054542	0.0271008	-0.0805682	0.00373724	0.310588	0.144983	5.66624	0.55534	PMID: 28663156
p.Gly420Ser	1258G>A	Perinatal	Severe	Crown domain	6	1.00281	0.213206	0.84716	5.83762	1.29853	1.2135	1.58563	-0.28456	0.0053479	0.208704	0.19818	5.4782	0.551946	LSDB
p.Gly426Ser	1276G>A	Infantile	Severe	Crown domain	1	2.11027	0.361107	45.419	3.8987	0.347132	0.0614354	0.0433588	1.34737	0.0183648	0.0498525	0.555256	5.41257	0.570131	PMID: 23791648
p.Arg428Pro	1283G>C	Perinatal	Severe	Crown domain	9	0.249018	0.0665458	3.6992	3.47791	0.347132	0.0564521	0.773294	1.34737	0.0112856	0.0874978	0.366066	5.42787	0.56135	PMID: 17253930
p.His438Leu	1313A>T	Infantile	Severe	Crown domain	1	1.9996	0.306221	56.696	0.265447	1.29853	0.378294	0.838701	0.776197	0.00644315	0.144344	0.213588	5.52994	0.540936	PMID: 23791648
p.Ala446Thr	1336G>A	Perinatal	Severe	Crown domain	4	1.95398	0.40374	1.7515	6.61964	0.347132	2.00841	0.161365	-0.366156	0.00563918	0.197583	0.207672	5.44999	0.555597	LSDB
p.Arg450Cys	1348C>T	Infantile	Severe	Crown domain	1	2.18199	0.337156	71.276	0.820489	-0.128567	0.054542	0.0271008	-0.0805682	0.0054125	0.211339	0.204497	5.52129	0.548088	PMID: 9781036
p.Gly455Asp	1364G>A	Perinatal	Severe	Active site or vicinity	6	0.938887	0.110344	0	3.19769	0.347132	0.054542	1.52447	2.77531	0.00204638	0.662588	0.0885802	5.99899	0.556123	LSDB
p.Val459Met	1375G>A	Infantile	Severe	Unspecified/Other	9	0.189209	0.0335878	0	3.7625	0.347132	0.054542	1.52447	2.77531	0.00127348	1.00052	0.056319	6.0052	0.595656	HGMD
p.Ala468Thr	1402G>A	Perinatal	Severe	Unspecified/Other	7	0.861013	0.117328	0.45291	9.12012	-0.604267	-0.0571013	-1.50038	-0.0805682	0.00402546	0.374121	0.142433	5.84015	0.567216	PMID: 12815606
p.Glu476Gly	1403G>A	Perinatal	Severe	Unspecified/Other	9	0.4199	0.0773855	5.683	0.908381	-0.604267	-0.0571013	-1.27812	-1.50851	0.00298446	0.469531	0.129474	5.95445	0.545965	HGMD
p.Ser3Leu		hSNP	Control	Unspecified/Other	8	1.33218	0.0557634	20.382	-0.462911	2.16509	0.832548	2.3637	1.814	0.00624479	0.18377	0.21125	5.52941	0.536636	HomoloGene
p.leu18Phe		hSNP	Control	Unspecified/Other	1	2.36151	0.289065	30.54	0.507785	-0.154649	-0.368521	-0.310605	1.6648	0.00638848	0.168654	0.20759	5.48069	0.520484	HomoloGene
p.Lys27Ser		hSNP	Control	N-terminal	1	2.12793	0.35437	63.11	0.197623	-0.154649	-0.211333	-0.171239	-0.423924	0.00688624	0.192835	0.281508	5.5211	0.5348	HomoloGene
p.Asp31Gln		hSNP	Control	N-terminal	1	2.31504	0.39229	66.271	-0.239988	-0.618596	-0.535889	-2.55711	0.411567	0.0067229	0.182113	0.274038	5.56342	0.53358	HomoloGene
p.Tyr39Asn		hSNP	Control	N-terminal	1	2.30569	0.390038	40.927	0.653722	-1.54649	-0.429891	-0.442603	1.0531	0.00520965	0.182336	0.180992	5.61405	0.541343	HomoloGene
p.Glu42Lys		hSNP	Control	N-terminal	1	2.31281	0.377748	79.882	-0.654225	-0.154649	-0.211333	-0.171239	-0.423924	0.00573807	0.152765	0.186351	5.5666	0.557336	HomoloGene
p.Val54Ile		hSNP	Control	Unspecified/Other	7	0.983065	0.15542	0.50616	-0.847371	-0.154649	-0.211333	-0.171239	-0.423924	0.00580518	0.346508	0.268087	5.5466	0.573677	HomoloGene
p.Pro81Thr		hSNP	Control	Unspecified/Other	1	2.1262	0.381737	12.906	2.54927	0.309298	0.180554	2.30617	1.6648	0.00499773	0.167577	0.147159	5.80626	0.528209	HomoloGene
p.Ser137Thr		hSNP	Control	Homodimer interface	1	2.1987	0.35771	42.627	1.59271	-0.154649	-0.211333	-0.171239	-0.423924	0.00947068	0.156499	0.342816	5.62762	0.555435	HomoloGene
p.Glu146Lys	c.436G>A	Asymptomatic	Control	Unspecified/Other	4	2.14353	0.407634	48.539	-0.142388	-0.154649	-0.211333	-0.171239	-0.423924	0.00712862	0.226505	0.305414	5.47851	0.551117	PMID: 21956185
p.Arg152His		hSNP	Control	Unspecified/Other	4	2.26532	0.390076	18.217	1.33868	0.309298	-0.0596328	-0.168176	0.411567	0.00563048	0.415016	0.32036	5.69435	0.57143	HomoloGene
p.Arg152His	c.455G>A	Asymptomatic	Control	Unspecified/Other	4	2.26532	0.390076	18.217	1.13347	0.309298	-0.0596328	-0.168176	0.411567	0.00563048	0.415016	0.32036	5.69435	0.57143	PMID: 21956185
p.Ser181Leu	c.542C>T	Asymptomatic	Control	Unspecified/Other	4	1.47621	0.172061	1.585	-0.521951	2.16509	1.89407	2.18343	1.36641	0.00772442	0.221832	0.321019	5.61803	0.553732	PMID: 21956185
p.Met192Thr	c.575T>C	Asymptomatic	Control	Unspecified/Other	5	1.46596	0.208817	4.0568	0.747778	-0.618596	-0.377	-0.196118	-1.05054	0.0133618	0.118027	0.458284	5.59016	0.572795	PMID: 21956185
p.Pro193Arg		hSNP	Control	Unspecified/Other	4	1.62805	0.290363	36.635	2.84618	-0.154649	-0.211333	-0.171239	-0.423924	0.0168105	0.0829105	0.528963	5.42575	0.592686	HomoloGene
p.Ala205Val	c.614C>T	Asymptomatic	Control	Unspecified/Other	9	0.191243	0.0366603	0	1.11755	0.309298	-0.20026	-0.168998	-0.0658567	0.00833772	0.268014	0.355911	5.69375	0.558166	LSDB
p.Arg213Lys		hSNP	Control	Unspecified/Other	4	2.28021	0.447347	65.525	0.987306	-0.154649	-0.211333	-0.171239	-0.423924	0.00713419	0.338415	0.369288	5.64641	0.57021	HomoloGene
p.Lys231Arg		hSNP	Control	Calcium site	1	2.42098	0.419275	41.928	-0.16734	-0.154649	-0.211333	-0.171239	-0.423924	0.0243966	0.0593867	0.442085	5.90021	0.587532	HomoloGene
p.Ser238Leu		hSNP	Control	Calcium site	1	2.44523	0.261336	99.133	-0.100458	0.309298	0.060107	0.743108	1.6648	0.0364408	0.0324964	0.453973	5.57997	0.650771	HomoloGene
p.Asp239Tyr	c.715G>T	Asymptomatic	Control	Calcium site	1	2.10799	0.229427	29.226	1.1391	0.773245	0.602901	1.76583	0.620439	0.038208	0.0303593	0.458837	5.75347	0.642124	LSDB
p.Arg246Ser	c.738G>T	Asymptomatic	Control	Calcium site	9	0.0456884	0.0116221	6.7231	0.476659	-0.618596	-0.61458	-1.87172	1.6648	0.0173281	0.0975142	0.433144	5.46047	0.563114	PMID: 21956185
p.Val253Ile		hSNP	Control	Calcium site	6	1.42021	0.208168	5.4885	-0.971167	-0.154649	-0.211333	-0.171239	-0.423924	0.0126286	0.16117	0.416194	5.75104	0.563203	HomoloGene
p.Asp254Ser		hSNP	Control	Calcium site	1	2.20943	0.330057	55.35	-0.236979	-0.154649	-0.211333	-0.171239	-0.423924	0.0156413	0.117424	0.453519	5.51901	0.570607	HomoloGene
p.Thr255Ile		hSNP	Control	Calcium site	5	1.51099	0.241202	45.581	-1.44721	0.309298	-0.199884	-0.16761	-1.67716	0.0147949	0.127444	0.451706	5.53553	0.564733	HomoloGene
p.Tyr263His		hSNP	Control	Calcium site	3	1.64584	0.219885	82.578	-0.443633	-0.618596	-0.47286	-1.82509	-2.51265	0.04997	0.0187523	0.631679	5.25557	0.586528	HomoloGene
p.Phe268Tyr		hSNP	Control	Calcium site	6	0.937285	0.137958	21.865	1.60123	-0.154649	-0.211333	-0.171239	-0.423924	0.0124552	0.154667	0.404571	5.59362	0.56545	HomoloGene
p.Ile269Val		hSNP	Control	Calcium site	7	0.725761	0.10208	5.4314	-4.8081	-0.154649	-0.211333	-0.171239	-0.423924	0.011659	0.169389	0.400996	5.383	0.567263	HomoloGene
p.Arg272Cys	c.814C>T	Asymptomatic	Control	Calcium site	3	1.90417	0.320076	33.798	0.408329	2.16509	2.06072	2.79872	0.769634	0.0106801	0.178896	0.379804	5.30121	0.572723	PMID: 21956185
p.Thr273Met	c.818C>T	Asymptomatic	Control	Calcium site	1	2.129	0.327901	67.935	-0.0958165	-0.154649	-0.211333	-0.171239	-0.423924	0.0124394	0.147384	0.41591	5.36351	0.571016	PMID: 21956185
p.Thr277Ala		hSNP	Control	Calcium site	4	1.93019	0.323893	6.0165	-1.75144	-0.154649	-0.211333	-0.171239	-0.423924	0.0143522	0.119994	0.425154	5.29507	0.577657	HomoloGene
p.His281Ser		hSNP	Control	Calcium site	1	2.25346	0.334103	81.256	-0.218169	-0.154649	-0.211333	-0.171239	-0.423924	0.0196304	0.0726567	0.465484	5.48178	0.582565	HomoloGene
p.Asn282Arg		hSNP	Control	Calcium site	1	2.21401	0.350401	66.911	-0.654655	-0.154649	-0.211333	-0.171239	-0.423924	0.0231177	0.0579193	0.475734	5.45767	0.57845	HomoloGene
p.Val304Leu		hSNP	Control	Calcium site	1	2.29746	0.358683	77.705	-0.515221	-0.154649	-0.211333	-0.171239	-0.423924	0.0128939	0.128769	0.418247	5.4379	0.570154	HomoloGene
p.Val314Glu		hSNP	Control	Unspecified/Other	3	1.98056	0.317844	33.605	0.249156	-3.40228	-0.648697	-0.386525	3.19654	0.00727191	0.262819	0.311826	5.56868	0.576384	HomoloGene
p.Ile317Leu		hSNP	Control	Unspecified/Other	8	0.808436	0.0982634	1.7441	-1.17371	-0.154649	-0.211333	-0.171239	-0.423924	0.0076577	0.257798	0.335216	5.56047	0.573476	HomoloGene
p.Gln318Arg		hSNP	Control	Unspecified/Other	2	2.08895	0.302366	44.222	-0.315198	-0.154649	-0.211333	-0.171239	-0.423924	0.0112112	0.155009	0.391741	5.547	0.574344	HomoloGene
p.Arg321Thr		hSNP	Control	Unspecified/Other	3	1.73741	0.254656	54.114	2.79029	0.773245	-0.133457	0.642156	2.70917	0.00823539	0.236609	0.364071	5.50141	0.570086	HomoloGene
p.Phe327Cys	c.979T>C	Asymptomatic	Control	Unspecified/Other	5	0.687154	0.0594847	0.80202	2.16638	-0.154649	-0.211333	-0.171239	-0.423924	0.00710233	0.290589	0.335742	5.44528	0.57309	PMID: 21956185
p.Arg357Glu		hSNP	Control	Unspecified/Other	2	2.05738	0.298053	45.594	1.99249	-0.386622	0.160374	-0.724498	-0.821777	0.00430571	0.342542	0.179196	5.79026	0.557308	HomoloGene
p.Arg357Leu	c.1070G>T	Asymptomatic	Control	Unspecified/Other	2	2.05738	0.298053	45.594	0.710729	-0.386622	0.160374	-0.724498	-0.821777	0.00430571	0.342542	0.179196	5.79026	0.557308	PMID: 21956185
p.Gln361Lys		hSNP	Control	Unspecified/Other	2	2.10132	0.337366	36.214	-0.330893	-0.154649	-0.211333	-0.171239	-0.423924	0.00550473	0.303604	0.241849	5.65937	0.561342	HomoloGene
p.Ser364Thr		hSNP	Control	Unspecified/Other	2	2.17201	0.326164	77.818	-0.0198741	0.309298	-0.211333	-0.168744	-0.00617877	0.00632518	0.262505	0.274619	5.58482	0.552508	HomoloGene
p.Leu365Met		hSNP	Control	Unspecified/Other	3	1.77047	0.291431	31.401	0.0553041	-0.154649	-0.211333	-0.171239	-0.423924	0.00655384	0.274062	0.290609	5.63461	0.561272	HomoloGene
p.Ser368Gln		hSNP	Control	Unspecified/Other	1	2.04544	0.345916	44.619	0.349884	-0.154649	-0.211333	-0.171239	-0.423924	0.0076463	0.228773	0.254005	5.76824	0.554856	HomoloGene
p.Glu369Lys		hSNP	Control	Unspecified/Other	3	2.02993	0.310344	51.683	-0.137327	-0.154649	-0.211333	-0.171239	-0.423924	0.0111568	0.146978	0.274646	8.02148	0.569503	HomoloGene
p.Arg391Cys	c.1171C>T	Asymptomatic	Control	Crown domain	1	0.0804848	0.0159733	0	2.76012	4.48482	6.47711	3.47684	0.430555	0.00499855	0.221956	0.168226	5.63366	0.52754	PMID: 21956185
p.Leu402Val		hSNP	Control	Crown domain	1	2.23814	0.383683	39.729	1.21717	-0.154649	-0.211333	-0.171239	-0.423924	0.0076254	0.139379	0.265405	5.53867	0.548004	HomoloGene
p.Asn417Ser	c.1250A>G	Asymptomatic	Control	Crown domain	8	0.800287	0.161908	1.1898	2.33231	-0.154649	-0.211333	-0.171239	-0.423924	0.00412847	0.283554	0.160002	5.65143	0.553206	PMID: 21956185
p.Gly425Gln		hSNP	Control	Crown domain	1	2.51931	0.422443	100.24	2.2735	-0.154649	-0.211333	-0.171239	-0.423924	0.0204901	0.0433635	0.604603	5.52496	0.577406	HomoloGene
p.Arg428Gln	c.1283G>A	Asymptomatic	Control	Crown domain	9	0.249018	0.0665458	3.6992	6.04463	-0.154649	-0.211333	-0.171239	-0.423924	0.0112856	0.0874978	0.366066	5.42787	0.56135	PMID: 21956185
p.Tyr436Ser	c.1307A>C	Asymptomatic	Control	Crown domain	5	1.98823	0.417996	0.61597	-7.08622	-1.54649	-0.989875	-0.491475	1.09786	0.00572054	0.17235	0.195362	5.52749	0.546434	PMID: 21956185
p.Val461Ile	c.1381G>A	Asymptomatic	Control	Unspecified/Other	6	1.01651	0.118321	0	1.41232	-0.154649	-0.211333	-0.171239	-0.423924	0.00165348	0.735406	0.0684393	5.9603	0.580549	PMID: 21956185
p.Ser463Ala		hSNP	Control	Unspecified/Other	9	0.299563	0.0394466	0.087858	-0.79035	0.773245	0.397174	-0.156225	-0.841669	0.00260154	0.522435	0.100867	5.99835	0.561766	HomoloGene
p.Val480Ile		hSNP	Control	Unspecified/Other	7	0.83174	0.106679	0	-0.762501	-0.154649	-0.211333	-0.171239	-0.423924	0.00319773	0.541678	0.159456	5.89229	0.574594	HomoloGene
p.His482Asn	c.1444C>A	Asymptomatic	Control	Homodimer interface	8	0.957645	0.190897	7.6451	2.19585	-0.154649	-0.211333	-0.171239	-0.423924	0.00465394	0.380569	0.22922	5.75313	0.557642	PMID: 21956185
p.Ala488Ser		hSNP	Control	Unspecified/Other	5	1.45946	0.265592	0.22631	1.76053	-0.618596	-0.761751	-0.27214	0.411567	0.00729681	0.256169	0.290361	5.3544	0.561013	HomoloGene
p.Gly495Asp		hSNP	Control	Unspecified/Other	2	2.32809	0.347996	71.253	3.74386	-0.154649	-0.211333	-0.171239	-0.423924	0.00954194	0.180226	0.346915	5.388	0.554176	HomoloGene

## Sheet: Sheet3
Table S1. Collected mutation data of three kinds of phenotypes, with their structural domain annotation and various computational molecular signatures.

## Sheet: Sheet2
Protein change	cDNA change	residue	Clinic	Type	Protein domain	conservation	S(i)	MI	RASA	ΔΔG	ΔKi	ΔBi	ΔCi	ΔCci	MSF	Effectiveness	Sensitivity	MBS	Stiffness	Source
p.Ser3Leu		3	hSNP	control	Unspecified/Other	8	1.33218	0.0557634	20.382	-0.462911	2.16509	0.832548	2.3637	1.814	0.00624479	0.18377	0.21125	5.52941	0.536636	HomoloGene
p.leu18Phe		18	hSNP	control	Unspecified/Other	1	2.36151	0.289065	30.54	0.507785	-0.154649	-0.368521	-0.310605	1.6648	0.00638848	0.168654	0.20759	5.48069	0.520484	HomoloGene
p.Lys27Ser		27	hSNP	control	N_term	1	2.12793	0.35437	63.11	0.197623	-0.154649	-0.211333	-0.171239	-0.423924	0.00688624	0.192835	0.281508	5.5211	0.5348	HomoloGene
p.Asp31Gln		31	hSNP	control	N_term	1	2.31504	0.39229	66.271	-0.239988	-0.618596	-0.535889	-2.55711	0.411567	0.0067229	0.182113	0.274038	5.56342	0.53358	HomoloGene
p.Tyr39Asn		39	hSNP	control	N_term	1	2.30569	0.390038	40.927	0.653722	-1.54649	-0.429891	-0.442603	1.0531	0.00520965	0.182336	0.180992	5.61405	0.541343	HomoloGene
p.Glu42Lys		42	hSNP	control	N_term	1	2.31281	0.377748	79.882	-0.654225	-0.154649	-0.211333	-0.171239	-0.423924	0.00573807	0.152765	0.186351	5.5666	0.557336	HomoloGene
p.Val54Ile		54	hSNP	control	Unspecified/Other	7	0.983065	0.15542	0.50616	-0.847371	-0.154649	-0.211333	-0.171239	-0.423924	0.00580518	0.346508	0.268087	5.5466	0.573677	HomoloGene
p.Pro81Thr		81	hSNP	control	Unspecified/Other	1	2.1262	0.381737	12.906	2.54927	0.309298	0.180554	2.30617	1.6648	0.00499773	0.167577	0.147159	5.80626	0.528209	HomoloGene
p.Ser137Thr		137	hSNP	control	interface	1	2.1987	0.35771	42.627	1.59271	-0.154649	-0.211333	-0.171239	-0.423924	0.00947068	0.156499	0.342816	5.62762	0.555435	HomoloGene
p.Glu146Lys	c.436G>A	146	asymptomatic	control	Unspecified/Other	4	2.14353	0.407634	48.539	-0.142388	-0.154649	-0.211333	-0.171239	-0.423924	0.00712862	0.226505	0.305414	5.47851	0.551117	21956185
p.Arg152His		152	hSNP	control	Unspecified/Other	4	2.26532	0.390076	18.217	1.33868	0.309298	-0.0596328	-0.168176	0.411567	0.00563048	0.415016	0.32036	5.69435	0.57143	HomoloGene
p.Arg152His	c.455G>A	152	asymptomatic	control	Unspecified/Other	4	2.26532	0.390076	18.217	1.13347	0.309298	-0.0596328	-0.168176	0.411567	0.00563048	0.415016	0.32036	5.69435	0.57143	21956185
p.Ser181Leu	c.542C>T	181	asymptomatic	control	Unspecified/Other	4	1.47621	0.172061	1.585	-0.521951	2.16509	1.89407	2.18343	1.36641	0.00772442	0.221832	0.321019	5.61803	0.553732	21956185
p.Met192Thr	c.575T>C	192	asymptomatic	control	Unspecified/Other	5	1.46596	0.208817	4.0568	0.747778	-0.618596	-0.377	-0.196118	-1.05054	0.0133618	0.118027	0.458284	5.59016	0.572795	21956185
p.Pro193Arg		193	hSNP	control	Unspecified/Other	4	1.62805	0.290363	36.635	2.84618	-0.154649	-0.211333	-0.171239	-0.423924	0.0168105	0.0829105	0.528963	5.42575	0.592686	HomoloGene
p.Ala205Val	c.614C>T	205	asymptomatic	control	Unspecified/Other	9	0.191243	0.0366603	0	1.11755	0.309298	-0.20026	-0.168998	-0.0658567	0.00833772	0.268014	0.355911	5.69375	0.558166	LSDB
p.Arg213Lys		213	hSNP	control	Unspecified/Other	4	2.28021	0.447347	65.525	0.987306	-0.154649	-0.211333	-0.171239	-0.423924	0.00713419	0.338415	0.369288	5.64641	0.57021	HomoloGene
p.Lys231Arg		231	hSNP	control	calcium_site	1	2.42098	0.419275	41.928	-0.16734	-0.154649	-0.211333	-0.171239	-0.423924	0.0243966	0.0593867	0.442085	5.90021	0.587532	HomoloGene
p.Ser238Leu		238	hSNP	control	calcium_site	1	2.44523	0.261336	99.133	-0.100458	0.309298	0.060107	0.743108	1.6648	0.0364408	0.0324964	0.453973	5.57997	0.650771	HomoloGene
p.Asp239Tyr	c.715G>T	239	asymptomatic	control	calcium_site	1	2.10799	0.229427	29.226	1.1391	0.773245	0.602901	1.76583	0.620439	0.038208	0.0303593	0.458837	5.75347	0.642124	LSDB
p.Arg246Ser	c.738G>T	246	asymptomatic	control	calcium_site	9	0.0456884	0.0116221	6.7231	0.476659	-0.618596	-0.61458	-1.87172	1.6648	0.0173281	0.0975142	0.433144	5.46047	0.563114	21956185
p.Val253Ile		253	hSNP	control	calcium_site	6	1.42021	0.208168	5.4885	-0.971167	-0.154649	-0.211333	-0.171239	-0.423924	0.0126286	0.16117	0.416194	5.75104	0.563203	HomoloGene
p.Asp254Ser		254	hSNP	control	calcium_site	1	2.20943	0.330057	55.35	-0.236979	-0.154649	-0.211333	-0.171239	-0.423924	0.0156413	0.117424	0.453519	5.51901	0.570607	HomoloGene
p.Thr255Ile		255	hSNP	control	calcium_site	5	1.51099	0.241202	45.581	-1.44721	0.309298	-0.199884	-0.16761	-1.67716	0.0147949	0.127444	0.451706	5.53553	0.564733	HomoloGene
p.Tyr263His		263	hSNP	control	calcium_site	3	1.64584	0.219885	82.578	-0.443633	-0.618596	-0.47286	-1.82509	-2.51265	0.04997	0.0187523	0.631679	5.25557	0.586528	HomoloGene
p.Phe268Tyr		268	hSNP	control	calcium_site	6	0.937285	0.137958	21.865	1.60123	-0.154649	-0.211333	-0.171239	-0.423924	0.0124552	0.154667	0.404571	5.59362	0.56545	HomoloGene
p.Ile269Val		269	hSNP	control	calcium_site	7	0.725761	0.10208	5.4314	-4.8081	-0.154649	-0.211333	-0.171239	-0.423924	0.011659	0.169389	0.400996	5.383	0.567263	HomoloGene
p.Arg272Cys	c.814C>T	272	asymptomatic	control	calcium_site	3	1.90417	0.320076	33.798	0.408329	2.16509	2.06072	2.79872	0.769634	0.0106801	0.178896	0.379804	5.30121	0.572723	21956185
p.Thr273Met	c.818C>T	273	asymptomatic	control	calcium_site	1	2.129	0.327901	67.935	-0.0958165	-0.154649	-0.211333	-0.171239	-0.423924	0.0124394	0.147384	0.41591	5.36351	0.571016	21956185
p.Thr277Ala		277	hSNP	control	calcium_site	4	1.93019	0.323893	6.0165	-1.75144	-0.154649	-0.211333	-0.171239	-0.423924	0.0143522	0.119994	0.425154	5.29507	0.577657	HomoloGene
p.His281Ser		281	hSNP	control	calcium_site	1	2.25346	0.334103	81.256	-0.218169	-0.154649	-0.211333	-0.171239	-0.423924	0.0196304	0.0726567	0.465484	5.48178	0.582565	HomoloGene
p.Asn282Arg		282	hSNP	control	calcium_site	1	2.21401	0.350401	66.911	-0.654655	-0.154649	-0.211333	-0.171239	-0.423924	0.0231177	0.0579193	0.475734	5.45767	0.57845	HomoloGene
p.Val304Leu		304	hSNP	control	calcium_site	1	2.29746	0.358683	77.705	-0.515221	-0.154649	-0.211333	-0.171239	-0.423924	0.0128939	0.128769	0.418247	5.4379	0.570154	HomoloGene
p.Val314Glu		314	hSNP	control	Unspecified/Other	3	1.98056	0.317844	33.605	0.249156	-3.40228	-0.648697	-0.386525	3.19654	0.00727191	0.262819	0.311826	5.56868	0.576384	HomoloGene
p.Ile317Leu		317	hSNP	control	Unspecified/Other	8	0.808436	0.0982634	1.7441	-1.17371	-0.154649	-0.211333	-0.171239	-0.423924	0.0076577	0.257798	0.335216	5.56047	0.573476	HomoloGene
p.Gln318Arg		318	hSNP	control	Unspecified/Other	2	2.08895	0.302366	44.222	-0.315198	-0.154649	-0.211333	-0.171239	-0.423924	0.0112112	0.155009	0.391741	5.547	0.574344	HomoloGene
p.Arg321Thr		321	hSNP	control	Unspecified/Other	3	1.73741	0.254656	54.114	2.79029	0.773245	-0.133457	0.642156	2.70917	0.00823539	0.236609	0.364071	5.50141	0.570086	HomoloGene
p.Phe327Cys	c.979T>C	327	asymptomatic	control	Unspecified/Other	5	0.687154	0.0594847	0.80202	2.16638	-0.154649	-0.211333	-0.171239	-0.423924	0.00710233	0.290589	0.335742	5.44528	0.57309	21956185
p.Arg357Glu		357	hSNP	control	Unspecified/Other	2	2.05738	0.298053	45.594	1.99249	-0.386622	0.160374	-0.724498	-0.821777	0.00430571	0.342542	0.179196	5.79026	0.557308	HomoloGene
p.Arg357Leu	c.1070G>T	357	asymptomatic	control	Unspecified/Other	2	2.05738	0.298053	45.594	0.710729	-0.386622	0.160374	-0.724498	-0.821777	0.00430571	0.342542	0.179196	5.79026	0.557308	21956185
p.Gln361Lys		361	hSNP	control	Unspecified/Other	2	2.10132	0.337366	36.214	-0.330893	-0.154649	-0.211333	-0.171239	-0.423924	0.00550473	0.303604	0.241849	5.65937	0.561342	HomoloGene
p.Ser364Thr		364	hSNP	control	Unspecified/Other	2	2.17201	0.326164	77.818	-0.0198741	0.309298	-0.211333	-0.168744	-0.00617877	0.00632518	0.262505	0.274619	5.58482	0.552508	HomoloGene
p.Leu365Met		365	hSNP	control	Unspecified/Other	3	1.77047	0.291431	31.401	0.0553041	-0.154649	-0.211333	-0.171239	-0.423924	0.00655384	0.274062	0.290609	5.63461	0.561272	HomoloGene
p.Ser368Gln		368	hSNP	control	Unspecified/Other	1	2.04544	0.345916	44.619	0.349884	-0.154649	-0.211333	-0.171239	-0.423924	0.0076463	0.228773	0.254005	5.76824	0.554856	HomoloGene
p.Glu369Lys		369	hSNP	control	Unspecified/Other	3	2.02993	0.310344	51.683	-0.137327	-0.154649	-0.211333	-0.171239	-0.423924	0.0111568	0.146978	0.274646	8.02148	0.569503	HomoloGene
p.Arg391Cys	c.1171C>T	391	asymptomatic	control	crown_domain	1	0.0804848	0.0159733	0	2.76012	4.48482	6.47711	3.47684	0.430555	0.00499855	0.221956	0.168226	5.63366	0.52754	21956185
p.Leu402Val		402	hSNP	control	crown_domain	1	2.23814	0.383683	39.729	1.21717	-0.154649	-0.211333	-0.171239	-0.423924	0.0076254	0.139379	0.265405	5.53867	0.548004	HomoloGene
p.Asn417Ser	c.1250A>G	417	asymptomatic	control	crown_domain	8	0.800287	0.161908	1.1898	2.33231	-0.154649	-0.211333	-0.171239	-0.423924	0.00412847	0.283554	0.160002	5.65143	0.553206	21956185
p.Gly425Gln		425	hSNP	control	crown_domain	1	2.51931	0.422443	100.24	2.2735	-0.154649	-0.211333	-0.171239	-0.423924	0.0204901	0.0433635	0.604603	5.52496	0.577406	HomoloGene
p.Arg428Gln	c.1283G>A	428	asymptomatic	control	crown_domain	9	0.249018	0.0665458	3.6992	6.04463	-0.154649	-0.211333	-0.171239	-0.423924	0.0112856	0.0874978	0.366066	5.42787	0.56135	21956185
p.Tyr436Ser	c.1307A>C	436	asymptomatic	control	crown_domain	5	1.98823	0.417996	0.61597	-7.08622	-1.54649	-0.989875	-0.491475	1.09786	0.00572054	0.17235	0.195362	5.52749	0.546434	21956185
p.Val461Ile	c.1381G>A	461	asymptomatic	control	Unspecified/Other	6	1.01651	0.118321	0	1.41232	-0.154649	-0.211333	-0.171239	-0.423924	0.00165348	0.735406	0.0684393	5.9603	0.580549	21956185
p.Ser463Ala		463	hSNP	control	Unspecified/Other	9	0.299563	0.0394466	0.087858	-0.79035	0.773245	0.397174	-0.156225	-0.841669	0.00260154	0.522435	0.100867	5.99835	0.561766	HomoloGene
p.Val480Ile		480	hSNP	control	Unspecified/Other	7	0.83174	0.106679	0	-0.762501	-0.154649	-0.211333	-0.171239	-0.423924	0.00319773	0.541678	0.159456	5.89229	0.574594	HomoloGene
p.His482Asn	c.1444C>A	482	asymptomatic	control	interface	8	0.957645	0.190897	7.6451	2.19585	-0.154649	-0.211333	-0.171239	-0.423924	0.00465394	0.380569	0.22922	5.75313	0.557642	21956185
p.Ala488Ser		488	hSNP	control	Unspecified/Other	5	1.45946	0.265592	0.22631	1.76053	-0.618596	-0.761751	-0.27214	0.411567	0.00729681	0.256169	0.290361	5.3544	0.561013	HomoloGene
p.Gly495Asp		495	hSNP	control	Unspecified/Other	2	2.32809	0.347996	71.253	3.74386	-0.154649	-0.211333	-0.171239	-0.423924	0.00954194	0.180226	0.346915	5.388	0.554176	HomoloGene
